# Supplementary material for: Characterization of the Antimicrobial Activities of Trichoplusia ni Cecropin A as a High-Potency Therapeutic against Colistin-Resistant Escherichia coli
Source: Pharmaceutics. 2023 Jun 16;15(6):1752. doi: 10.3390/pharmaceutics15061752 (PMC10304470; doi:10.3390/pharmaceutics15061752)
Supplement: Supplementary file 1 [file pharmaceutics-15-01752-s001.zip]

Archive with 1 entries (1 files):
- pharmaceutics-2447337-supplementary.pdf
